# Supplementary material for: Investigating Nanoscale Interactions of Host–Guest Complexes Formed Between CB[7] and Atenolol by Quantum Chemistry and Ultrasensitive Vibrational Spectroscopy
Source: Sensors (Basel). 2024 Nov 7;24(22):7156. doi: 10.3390/s24227156 (PMC11598021; doi:10.3390/s24227156)
Supplement: Supplementary file 1 [file sensors-24-07156-s001.zip]

Archive with 1 entries (1 files):
- sensors-3256937-supplementary.pdf
